# Supplementary material for: Detecting molecular subtypes from multi-omics datasets using SUMO
Source: Cell Rep Methods. 2022 Jan 14;2(1):100152. doi: 10.1016/j.crmeth.2021.100152 (PMC8865426; doi:10.1016/j.crmeth.2021.100152)
Supplement: Table S1. Details and results from analysis of the benchmark and TCGA datasets, related to Figures 3, 4, and 5 [file mmc2.xlsx]

## Sheet: S1A Benchmark cancer datasets
Table S1A: Details of the TCGA datasets used in the benchmark.
Code	Name	#Samples	Gene expression platform	#Features Gene expression	Methylation platform	#Features Methylation	miRNA expression platform	#Features miRNA expression
AML	Acute Myeloid Leukemia	170	RNAseqv2 level 3 RSEM genes normalized	20531	Illumina-450k level 3	5000	Illumina mirnaseq level 3 miR gene expression	705
BIC	Breast Invasive Carcinoma	621	RNAseqv2 level 3 RSEM genes normalized	20531	Illumina-450k level 3	5000	Illumina mirnaseq level 3 miR gene expression	1046
COAD	Colon Adenocarcinoma	220	RNAseqv2 level 3 RSEM genes normalized	20531	Illumina-450k level 3	5000	Illumina mirnaseq level 3 miR gene expression	705
GBM	Glioblastoma Multiforme	274	HT-HG-U133A	12042	Illumina-27k	5000	UNC-miRNA-8x15K	534
KIRC	Kidney Renal Clear Cell Carcinoma	183	RNAseqv2 level 3 RSEM genes normalized	20531	Illumina-450k level 3	5000	Illumina mirnaseq level 3 miR gene expression	1046
LIHC	Liver Hepatocellular Carcinoma	367	RNAseqv2 level 3 RSEM genes normalized	20531	Illumina-450k level 3	5000	Illumina mirnaseq level 3 miR gene expression	1046
LUSC	Lung Squamous Cell Carcinoma	341	RNAseqv2 level 3 RSEM genes normalized	20531	Illumina-450k level 3	5000	Illumina mirnaseq level 3 miR gene expression	1046
SKCM	Skim Cutaneous Melanoma	448	RNAseqv2 level 3 RSEM genes normalized	20531	Illumina-450k level 3	5000	Illumina mirnaseq level 3 miR gene expression	1046
OV	Ovarian serous cystadenocarcinoma	287	RNAseqv2 level 3 RSEM genes normalized	20531	Illumina-27k level 3	5000	Illumina mirnaseq level 3 miR gene expression	705
SARC	Sarcoma	257	RNAseqv2 level 3 RSEM genes normalized	20531	Illumina-450k level 3	5000	Illumina mirnaseq level 3 miR gene expression	1046

## Sheet: S1B Benchmark extended results
Table S1B: Results from the benchmark analysis for the various methods.
Method	Cancer	Survival [-log10(logrank p-value)]	# Enriched Clinical Params	# Clusters	age_at_initial_pathologic_diagnosis	gender	pathologic_M	pathologic_N	pathologic_stage	pathologic_T	Runtime [s]
CIMLR	AML	0.329488	0	2	0	0	NA	NA	NA	NA	161.236
iClusterBayes	AML	0.906613	0	2	0	0	NA	NA	NA	NA	3460.2
LRAcluster	AML	1.71251	1	6	1	0	NA	NA	NA	NA	1332.97
MCCA	AML	1.35919	1	11	1	0	NA	NA	NA	NA	11.7587
NEMO	AML	2.13176	1	5	1	0	NA	NA	NA	NA	0.797904
PINSPlus	AML	1.14868	1	4	1	0	NA	NA	NA	NA	101.474
SNF	AML	2.93408	1	4	1	0	NA	NA	NA	NA	1.78565
SUMO	AML	2.29325	1	11	1	0	NA	NA	NA	NA	1896.56
CIMLR	BIC	0.755417	2	2	0	0	1	0	1	0	988.003
iClusterBayes	BIC	0.199351	2	3	0	0	1	1	0	0	9581.36
LRAcluster	BIC	1.34986	5	7	1	0	1	1	1	1	5989.58
MCCA	BIC	3.29555	0	14	0	0	0	0	0	0	59.59
NEMO	BIC	1.42488	3	3	0	0	0	1	1	1	4.90781
PINSPlus	BIC	1.2993	3	5	1	0	0	1	1	0	300.412
SNF	BIC	1.0019	1	2	0	0	0	1	0	0	15.1357
SUMO	BIC	2.49933	2	2	0	0	0	0	1	1	36397.4
CIMLR	COAD	0.288886	0	3	0	0	0	0	0	0	156.257
iClusterBayes	COAD	0.246023	0	2	0	0	0	0	0	0	3863.73
LRAcluster	COAD	0.493924	0	5	0	0	0	0	0	0	2187.49
MCCA	COAD	0.258201	1	2	0	1	0	0	0	0	11.3625
NEMO	COAD	0.189282	0	3	0	0	0	0	0	0	1.06751
PINSPlus	COAD	0.0752245	0	7	0	0	0	0	0	0	131.797
SNF	COAD	0.16305	0	3	0	0	0	0	0	0	4.16406
SUMO	COAD	0.129747	1	2	0	0	0	0	1	0	3226.61
CIMLR	GBM	3.30875	1	6	1	0	NA	NA	NA	NA	168.604
iClusterBayes	GBM	1.02101	0	2	0	0	NA	NA	NA	NA	3452
LRAcluster	GBM	2.19691	1	12	1	0	NA	NA	NA	NA	1303.46
MCCA	GBM	2.1988	2	14	1	1	NA	NA	NA	NA	13.5004
NEMO	GBM	1.9448	1	4	1	0	NA	NA	NA	NA	0.931854
PINSPlus	GBM	1.40085	0	3	0	0	NA	NA	NA	NA	87.877
SNF	GBM	3.99987	1	2	1	0	NA	NA	NA	NA	3.22676
SUMO	GBM	1.51303	2	10	1	1	NA	NA	NA	NA	5095.11
CIMLR	KIRC	0.615865	2	6	0	NA	1	0	NA	1	124.467
iClusterBayes	KIRC	1.98066	0	2	0	NA	0	0	NA	0	3547.9
LRAcluster	KIRC	4.6862	1	3	0	NA	0	0	NA	1	1590.35
MCCA	KIRC	3.77057	1	15	0	NA	0	0	NA	1	11.0419
NEMO	KIRC	1.1949	1	12	0	NA	1	0	NA	0	0.819069
PINSPlus	KIRC	1.80815	0	2	0	NA	0	0	NA	0	68.7376
SNF	KIRC	2.13808	1	4	0	NA	1	0	NA	0	1.68016
SUMO	KIRC	1.0903	1	6	0	NA	1	0	NA	0	2283.23
CIMLR	LIHC	2.7516	3	10	1	1	0	0	0	1	447.934
iClusterBayes	LIHC	0.972348	2	3	0	0	1	1	0	0	6275.91
LRAcluster	LIHC	2.4918	1	9	1	0	0	0	0	0	2796.74
MCCA	LIHC	1.37512	2	15	1	1	0	0	0	0	26.701
NEMO	LIHC	3.25899	3	5	1	1	1	0	0	0	2.14756
PINSPlus	LIHC	0.680018	2	4	1	1	0	0	0	0	102.328
SNF	LIHC	0.179454	2	2	1	1	0	0	0	0	5.58457
SUMO	LIHC	2.66553	2	10	1	1	0	0	0	0	10425.7
CIMLR	LUSC	1.33752	0	6	0	0	0	0	0	0	223.826
iClusterBayes	LUSC	0.591542	2	2	1	1	0	0	0	0	6109.18
LRAcluster	LUSC	1.04409	1	10	1	0	0	0	0	0	3099.14
MCCA	LUSC	0.170276	0	13	0	0	0	0	0	0	27.6858
NEMO	LUSC	0.368838	0	2	0	0	0	0	0	0	1.87097
PINSPlus	LUSC	0.281572	0	6	0	0	0	0	0	0	178.845
SNF	LUSC	0.599368	0	2	0	0	0	0	0	0	4.97155
SUMO	LUSC	0.698089	0	12	0	0	0	0	0	0	8359.34
CIMLR	OV	0.195699	0	7	0	NA	NA	NA	NA	NA	179.273
iClusterBayes	OV	0.0244044	0	2	0	NA	NA	NA	NA	NA	4767.62
LRAcluster	OV	0.554319	1	9	1	NA	NA	NA	NA	NA	2355.08
MCCA	OV	0.364755	1	9	1	NA	NA	NA	NA	NA	18.887
NEMO	OV	0.14354	1	3	1	NA	NA	NA	NA	NA	1.42441
PINSPlus	OV	0.046006	0	2	0	NA	NA	NA	NA	NA	175.758
SNF	OV	0.244367	0	3	0	NA	NA	NA	NA	NA	4.09712
SUMO	OV	1.69983	0	3	0	NA	NA	NA	NA	NA	5661.08
CIMLR	SARC	2.96679	2	11	1	1	NA	NA	NA	NA	164.428
iClusterBayes	SARC	0.825517	2	2	1	1	NA	NA	NA	NA	4779.06
LRAcluster	SARC	0.430719	2	10	1	1	NA	NA	NA	NA	1860.84
MCCA	SARC	0.591525	2	15	1	1	NA	NA	NA	NA	15.2578
NEMO	SARC	1.83553	2	3	1	1	NA	NA	NA	NA	1.61814
PINSPlus	SARC	0.00480371	2	2	1	1	NA	NA	NA	NA	118.263
SNF	SARC	2.09548	2	3	1	1	NA	NA	NA	NA	2.47363
SUMO	SARC	2.74212	2	6	1	1	NA	NA	NA	NA	4505.41
CIMLR	SKCM	0.122651	0	3	0	0	0	0	0	0	573.159
iClusterBayes	SKCM	4.40363	3	2	1	0	0	0	1	1	7408.81
LRAcluster	SKCM	2.57203	2	15	0	0	0	0	1	1	4171.94
MCCA	SKCM	4.51973	2	2	0	0	0	0	1	1	24.6645
NEMO	SKCM	3.91879	3	5	1	0	0	0	1	1	3.66812
PINSPlus	SKCM	2.73132	1	23	0	0	0	0	1	0	221.858
SNF	SKCM	0.609905	2	3	1	0	0	0	0	1	7.06745
SUMO	SKCM	3.20395	2	11	0	0	0	0	1	1	14993.7

## Sheet: S1C Benchmark pathway activity
Table S1C: Pathway activity in benchmark datasets for the various methods.
Method	Cancer	Androgen	EGFR	Estrogen	Hypoxia	JAK-STAT	MAPK	NFkB	p53	PI3K	TGFb	TNFa	Trail	VEGF	WNT	# Enriched pathways
CIMLR	AML	8.44916e-07	0.000246217	5.43751e-07	0.961813	0.000390436	0.00267599	0.396359	0.191412	0.447719	8.04093e-05	0.00916105	0.00554464	0.0273943	0.000876008	10
iClusterBayes	AML	0.00533131	5.19371e-17	4.17647e-13	0.000216476	0.00447012	7.40412e-08	7.54238e-08	0.00394034	0.903233	1.03521e-09	1.02916e-18	0.541053	8.53839e-09	0.126706	11
LRAcluster	AML	4.48859e-10	6.67893e-13	1.55182e-15	2.40543e-05	2.28338e-15	1.61553e-07	1.24616e-12	0.00907289	0.000136828	9.33226e-14	5.7105e-19	1.51427e-08	1.04979e-14	3.40179e-08	14
MCCA	AML	6.56882e-06	6.41041e-05	3.60619e-08	0.00191674	1.28054e-07	1.18088e-05	0.00258388	0.0652519	0.000104399	2.96631e-11	0.000355571	0.00213576	8.78189e-06	8.66257e-08	13
NEMO	AML	2.2544e-05	6.51534e-08	9.04285e-10	7.06837e-05	9.14078e-12	1.13529e-05	2.96801e-05	0.00441072	1.57629e-05	3.12653e-12	8.35506e-09	1.11118e-07	7.46277e-09	1.23025e-08	14
PINSPlus	AML	0.00023368	1.77116e-15	7.43148e-15	0.00631962	8.34622e-13	5.68981e-09	2.93424e-14	0.05247	0.527899	1.10675e-13	8.18264e-18	1.02655e-08	2.48066e-12	0.0676501	11
SNF	AML	1.44689e-08	6.19383e-07	3.77921e-10	0.00112039	8.56334e-09	3.06119e-05	0.000752559	0.18389	1.28205e-05	6.18104e-13	0.000228688	9.85683e-07	6.14886e-07	7.94054e-10	13
SUMO	AML	0.0302251	0.00012937	1.61633e-09	0.773577	0.0276987	0.00528001	0.0943203	0.296266	3.81377e-05	4.49636e-16	0.0342519	3.50294e-07	0.00409511	3.76236e-05	11
CIMLR	BIC	6.3871e-05	0.44384	3.86164e-14	2.67639e-08	3.24206e-05	0.00410902	0.202996	0.0124093	1.80254e-14	0.0216859	0.753097	0.00211117	3.55311e-16	4.64855e-05	11
iClusterBayes	BIC	0.394412	3.99006e-06	0.105602	0.000787324	0.317211	9.51264e-08	0.139986	0.532679	6.83358e-48	0.0241545	0.0339313	0.000101963	5.03994e-19	6.03156e-17	9
LRAcluster	BIC	6.03062e-23	5.66588e-24	3.55561e-60	3.78126e-27	1.16158e-06	1.00804e-08	4.50938e-26	3.35909e-13	1.53548e-38	4.55301e-30	1.02145e-14	6.55057e-31	1.43706e-24	8.71613e-22	14
MCCA	BIC	2.43088e-34	2.98201e-27	5.72259e-70	2.21421e-26	2.12881e-29	0.0258341	7.26954e-35	5.81617e-18	0.00288816	1.37668e-13	2.24769e-18	2.82428e-57	4.19248e-12	1.01734e-08	14
NEMO	BIC	2.94321e-23	4.38696e-20	1.38816e-57	6.0504e-27	1.96555e-05	0.00173039	2.91071e-23	1.53293e-17	4.49143e-07	3.23095e-23	8.69248e-19	1.41346e-22	7.50691e-12	2.10901e-10	14
PINSPlus	BIC	1.27107e-21	1.27894e-17	5.56704e-54	1.59463e-19	0.000191531	2.13715e-05	1.33921e-12	3.3907e-12	1.06271e-12	0.000488764	1.63804e-09	8.20126e-08	4.58634e-18	2.08495e-06	14
SNF	BIC	2.37113e-22	6.48605e-18	2.62691e-58	3.69276e-23	1.20898e-05	0.000346578	1.8854e-13	3.20702e-14	0.00559277	0.019434	1.31132e-08	0.00196251	3.43667e-05	1.90147e-07	14
SUMO	BIC	0.00030669	0.236129	1.26106e-11	4.68867e-22	0.000552104	1.85083e-06	2.00481e-05	0.00618036	2.28873e-09	5.23492e-25	8.37855e-07	1.89036e-09	1.1896e-15	0.706709	12
CIMLR	COAD	0.622079	0.548802	0.00673597	0.0784294	0.13439	0.39348	0.322515	0.270696	0.00804605	1.55683e-12	0.00393595	0.000152207	0.769703	0.565934	5
iClusterBayes	COAD	0.499848	0.562321	0.0349511	0.391491	4.94726e-11	0.411702	1.82137e-07	0.824797	0.366249	3.01715e-15	3.0125e-12	2.21458e-13	0.141218	0.603007	6
LRAcluster	COAD	0.332468	0.00248316	1.01348e-06	1.58885e-07	1.03648e-07	0.0245385	1.18017e-06	0.0101714	6.35899e-08	1.12917e-28	8.25446e-13	6.66208e-15	0.133295	0.0384768	12
MCCA	COAD	0.314254	0.0160999	0.509593	0.00069494	0.0191597	0.0242919	0.0179833	0.0996531	4.56103e-09	7.51975e-23	5.61974e-07	0.000183601	0.0555971	0.00259032	10
NEMO	COAD	0.17465	8.05175e-08	9.14263e-06	4.15202e-10	3.09382e-06	3.71744e-05	0.000856355	0.0479557	2.16249e-11	7.64977e-18	5.88287e-07	1.27444e-05	0.598563	0.110869	11
PINSPlus	COAD	0.223382	0.00016667	0.0240548	2.04503e-05	0.00114731	0.00327664	4.56463e-05	0.0476865	1.44692e-08	2.03475e-21	6.03366e-09	7.98663e-06	0.455999	0.0642594	11
SNF	COAD	0.332208	1.10294e-07	1.42685e-06	2.20433e-08	1.53286e-05	0.000301353	0.00126318	0.0354071	3.62119e-10	6.11823e-15	6.44538e-06	0.000516325	0.882764	0.0819503	11
SUMO	COAD	0.0851642	2.1158e-05	0.208808	1.70604e-06	0.0278813	0.00065274	0.595417	0.194448	0.000240606	1.97858e-05	0.0919735	0.229681	0.249348	0.49324	6
CIMLR	GBM	0.00273087	3.96091e-05	0.0127692	2.90889e-06	2.0067e-05	1.43667e-08	7.70886e-09	1.04353e-06	0.00634412	0.00149215	2.59018e-08	0.000877078	0.000510662	0.22445	13
iClusterBayes	GBM	1.76079e-25	0.808852	2.46612e-25	2.33369e-08	0.000281594	5.69321e-12	0.172666	3.39352e-12	3.16004e-21	4.9665e-10	0.188561	8.83996e-09	1.26237e-09	1.61773e-18	11
LRAcluster	GBM	2.3741e-31	2.01383e-05	3.30695e-31	9.38069e-11	1.52636e-15	8.14653e-13	1.14102e-28	8.20925e-23	3.73285e-22	3.02437e-17	5.28863e-29	5.50975e-06	8.70227e-12	1.44475e-16	14
MCCA	GBM	4.25924e-07	2.21036e-06	7.01985e-11	0.000124893	3.78386e-10	2.51204e-06	5.97913e-27	6.35733e-16	2.73868e-09	8.02908e-11	7.60009e-28	0.299372	3.18255e-05	0.00212323	13
NEMO	GBM	0.00427179	1.1735e-05	0.00248393	0.00299813	4.32425e-06	4.38404e-08	3.0886e-15	3.76465e-07	9.8216e-05	0.00255022	6.1898e-16	0.0354372	2.43811e-06	0.00230843	14
PINSPlus	GBM	0.00347895	0.000127245	0.0738605	0.631716	8.41141e-08	7.24379e-05	6.08432e-10	0.000193926	0.00059834	0.186964	2.62299e-09	0.00345007	0.0407975	0.851566	10
SNF	GBM	0.00780715	8.60062e-06	0.0443571	0.363746	2.51038e-07	1.15874e-05	4.22849e-12	9.16068e-06	0.0636446	0.163009	1.05547e-11	0.0407251	0.0110892	0.625817	10
SUMO	GBM	0.025889	7.56758e-05	0.00342783	0.0346915	0.0148782	0.126585	4.30454e-17	1.17723e-05	0.823167	7.28289e-05	3.01471e-18	0.419258	0.0691351	0.993306	9
CIMLR	KIRC	0.00290438	0.28148	0.00630462	0.219028	0.145551	0.00301411	0.000525426	0.00273006	2.61503e-05	4.79803e-07	5.93359e-06	0.0105884	6.4603e-05	0.00172968	11
iClusterBayes	KIRC	5.42344e-11	0.00880511	1.11542e-05	0.000471378	0.895455	0.00012925	6.50862e-05	0.0480656	4.62645e-13	0.260372	0.000204316	0.14833	0.0104811	0.302427	10
LRAcluster	KIRC	1.56729e-06	0.0214524	0.000642113	0.0308956	0.429729	7.28663e-07	0.0197629	0.157836	2.47669e-10	0.225015	3.12668e-06	0.000976556	0.0826346	0.00621588	10
MCCA	KIRC	0.00111995	0.000160277	0.00444689	4.74172e-05	9.84719e-10	7.05069e-10	4.5941e-10	0.000248921	3.76316e-05	6.66057e-12	5.99707e-15	5.61525e-07	6.96384e-09	0.00017387	14
NEMO	KIRC	1.59847e-05	0.00343082	6.24834e-05	1.05129e-06	6.43479e-06	9.46038e-10	2.0003e-05	0.0042895	1.59879e-07	5.75243e-11	2.79532e-08	0.00010733	4.57385e-06	7.32502e-05	14
PINSPlus	KIRC	0.307204	0.0134302	0.0102377	0.0708648	0.23237	0.0225444	0.520923	0.249125	8.73813e-05	0.0277747	0.0103262	0.000100098	0.219778	0.0273542	8
SNF	KIRC	0.000194315	0.15439	0.00109898	0.000145972	2.17185e-06	7.79423e-09	2.48608e-07	0.00305442	2.32146e-06	0.00826678	4.08234e-13	1.84836e-06	0.00272368	0.00298203	13
SUMO	KIRC	0.00365077	0.187007	0.221484	0.462178	0.00351991	0.0159096	0.239198	0.73022	0.460445	0.472655	0.0330317	0.553334	0.093236	0.249591	4
CIMLR	LIHC	2.00168e-22	1.45987e-08	5.48408e-15	2.05496e-11	5.03617e-06	3.54633e-11	1.75104e-13	3.69912e-19	6.8287e-16	3.69605e-23	1.90133e-19	1.42885e-05	4.00269e-22	2.16425e-14	14
iClusterBayes	LIHC	1.23748e-07	0.331932	1.00633e-10	0.00037824	5.80766e-05	0.383697	8.71826e-08	0.000284264	0.328442	3.12741e-20	6.36699e-13	0.000236593	0.497213	0.000169967	10
LRAcluster	LIHC	8.72286e-40	7.66195e-18	1.17156e-17	1.54414e-08	0.000107248	1.04935e-17	1.80221e-20	5.04737e-17	1.8782e-37	9.92019e-40	1.18579e-26	0.00130512	1.83707e-23	1.97541e-08	14
MCCA	LIHC	3.778e-32	1.32382e-13	3.01161e-12	9.34952e-05	8.18434e-05	1.54272e-10	2.57127e-09	1.0886e-18	5.40173e-18	3.36369e-47	4.2696e-13	0.00241243	1.1263e-23	0.000156097	14
NEMO	LIHC	1.11065e-19	1.34002e-14	1.6472e-12	2.05721e-07	0.00212712	2.19256e-10	0.00011626	4.69072e-14	8.0713e-15	4.52516e-27	1.64905e-06	0.00069738	1.93699e-17	3.28771e-08	14
PINSPlus	LIHC	1.45478e-28	6.42805e-16	3.49792e-06	0.00905324	0.8047	2.97801e-14	7.2337e-05	1.65389e-10	1.33736e-22	1.38333e-13	8.21701e-08	0.373212	7.06105e-20	1.06937e-05	12
SNF	LIHC	8.65869e-23	8.81746e-18	0.0383567	0.00207789	0.872826	9.61305e-13	0.314479	1.76134e-09	8.89394e-10	6.21345e-14	0.814082	0.928354	8.15256e-16	0.00949443	10
SUMO	LIHC	2.26418e-08	2.08458e-05	0.931728	0.521177	0.163727	0.00112409	0.58925	6.08549e-10	0.000268449	5.03393e-14	0.806412	0.472611	1.10976e-10	0.0456826	8
CIMLR	LUSC	0.00283919	6.86686e-05	3.35406e-06	0.0330459	0.00763621	0.00126345	1.86072e-11	5.05289e-12	3.48465e-07	1.5278e-21	2.71606e-14	6.88586e-09	3.05307e-08	0.0269555	14
iClusterBayes	LUSC	0.691549	0.991207	0.051884	1.0257e-05	9.54186e-08	0.25355	3.84644e-19	1.61229e-10	1.13856e-11	1.95303e-16	1.43891e-19	3.41564e-10	1.42011e-11	5.0934e-05	10
LRAcluster	LUSC	3.53426e-08	1.18584e-14	0.000980432	4.0071e-14	3.8609e-09	3.36272e-09	1.57947e-26	2.10318e-24	1.17795e-13	1.35822e-23	7.43909e-29	8.99819e-20	8.58663e-21	1.77208e-07	14
MCCA	LUSC	0.000771111	0.0461701	0.00349091	1.75886e-09	6.38324e-08	0.00205459	2.82009e-21	7.01976e-17	1.04197e-10	9.96198e-09	2.03676e-21	1.1137e-39	3.16152e-11	1.70515e-11	14
NEMO	LUSC	0.316878	0.00706095	0.942194	0.0196749	1.5678e-11	0.0156452	1.16342e-30	9.60724e-05	5.01473e-13	2.84242e-24	5.68933e-31	7.7785e-17	1.60348e-15	0.0032583	12
PINSPlus	LUSC	0.0115969	0.0559083	0.0900296	0.00103436	1.76912e-05	0.00132749	2.96828e-17	3.21355e-06	1.38314e-11	6.3647e-19	7.89756e-20	4.76099e-14	2.96581e-08	3.1845e-05	12
SNF	LUSC	0.348122	0.000752975	0.942196	0.0195065	1.50304e-10	0.00354791	2.73694e-30	0.000387279	3.54102e-12	2.78904e-24	1.81969e-31	3.0972e-16	1.33306e-15	0.00371374	12
SUMO	LUSC	0.290897	0.00498519	0.935182	0.0115159	9.38693e-11	0.0205785	7.27287e-28	0.000864969	2.60677e-12	1.03312e-23	1.60248e-28	2.42826e-17	2.89341e-14	0.00111105	12
CIMLR	OV	4.72545e-05	0.0746867	0.00165008	0.325472	3.81055e-06	0.0344674	4.11705e-09	0.0137163	7.06245e-05	1.94636e-18	5.03212e-08	0.000275919	0.00888392	4.18797e-05	12
iClusterBayes	OV	4.65201e-09	0.535143	0.781318	1.69763e-05	0.000119791	0.686865	1.45651e-24	0.000950986	1.04492e-05	6.45028e-08	5.15538e-21	4.85494e-11	0.00192954	0.631301	10
LRAcluster	OV	2.22235e-08	0.0332305	2.39661e-05	0.000936973	1.06684e-09	0.0284609	1.64007e-26	5.81142e-06	0.00200385	3.55452e-34	2.99028e-24	4.34281e-13	0.00366112	1.17671e-06	14
MCCA	OV	3.9012e-05	0.012745	6.95344e-05	0.00160957	1.44539e-10	6.17832e-05	3.57778e-22	0.000156801	3.69042e-05	3.75782e-37	1.67757e-22	1.07015e-18	0.020124	2.00186e-06	14
NEMO	OV	3.07525e-07	0.00739279	1.50519e-06	4.37297e-06	6.6885e-09	0.0015251	5.1746e-19	1.58421e-07	0.00157597	1.31e-16	2.78698e-17	5.517e-06	0.0233694	2.9998e-08	14
PINSPlus	OV	0.000109267	0.573949	0.890312	9.17019e-07	0.00243769	0.552465	4.07298e-13	0.00301892	0.000166905	3.77202e-12	1.04631e-11	9.8233e-08	0.000502248	0.826069	10
SNF	OV	8.35879e-10	0.000207423	0.00502101	0.00811137	3.78043e-08	0.000814646	8.15813e-15	0.0625103	0.00040232	3.41126e-29	1.87452e-14	3.23668e-08	0.0161643	4.0735e-07	13
SUMO	OV	2.17171e-05	0.0926798	0.000117232	1.71287e-05	0.479104	0.295943	3.85798e-13	0.95781	2.49769e-05	1.04436e-21	9.56311e-12	1.87137e-13	0.00217335	0.032208	10
CIMLR	SARC	0.239185	3.52938e-22	0.000928431	2.94303e-10	1.46713e-12	1.6017e-20	5.63358e-20	5.03959e-11	0.00122024	1.47691e-08	4.23931e-17	5.86223e-08	0.00951546	7.11232e-20	13
iClusterBayes	SARC	0.0105519	4.45096e-20	0.847145	0.124344	0.0643405	2.70698e-17	3.86416e-14	2.50611e-05	0.00049749	0.0226344	4.5995e-20	0.000215918	0.603114	1.44089e-21	10
LRAcluster	SARC	0.00112548	4.24755e-20	5.52793e-05	0.00177646	1.01321e-12	8.38753e-24	9.26528e-26	1.41034e-06	0.00148374	3.83147e-05	2.83536e-29	9.03959e-10	6.81214e-05	5.78057e-24	14
MCCA	SARC	0.00746935	3.17908e-17	0.00284605	3.20563e-06	1.35125e-08	2.38804e-21	1.62392e-15	0.00048423	0.111373	1.17727e-10	1.6053e-20	0.000298585	0.137603	3.2566e-21	12
NEMO	SARC	0.000599686	1.8287e-20	0.00437074	1.71639e-06	2.21103e-09	9.98942e-30	7.92436e-21	5.83775e-05	0.00933525	0.0145354	4.85416e-26	1.04368e-05	0.0578926	1.22027e-26	13
PINSPlus	SARC	3.85601e-05	7.94231e-13	0.788481	0.0262376	2.25321e-05	2.84825e-13	1.54072e-19	1.43537e-05	0.00610174	0.00044566	8.75693e-26	9.08245e-05	0.905386	5.81416e-21	12
SNF	SARC	0.000317402	1.71086e-20	0.00326779	5.93979e-06	1.67078e-09	1.95374e-29	4.76359e-21	6.26637e-05	0.0144477	0.0107701	1.72182e-26	3.10956e-05	0.056551	9.26692e-27	13
SUMO	SARC	0.000276043	6.36976e-20	0.44295	0.202248	0.0226829	3.16012e-22	1.37496e-14	5.91932e-05	0.00237444	0.00254671	1.31268e-20	0.00532499	0.406135	8.68987e-27	11
CIMLR	SKCM	0.311223	0.924302	0.544828	0.0237833	0.83002	0.536624	0.00662227	0.212629	6.062e-09	2.97462e-05	0.0230751	0.417448	0.00472063	0.164926	6
iClusterBayes	SKCM	0.00615989	0.636538	3.54837e-18	8.81276e-09	0.0435271	4.02931e-09	0.373379	3.23742e-12	1.84805e-20	0.51814	0.841857	0.269497	0.000128755	0.000119375	9
LRAcluster	SKCM	7.58105e-05	0.0425381	8.14597e-21	7.617e-13	5.87354e-24	7.83664e-17	6.16372e-40	5.63169e-14	6.86744e-31	5.06984e-22	1.3943e-45	9.79603e-39	2.12498e-09	7.76944e-14	14
MCCA	SKCM	0.0182796	0.248185	0.405333	0.0765872	2.06538e-29	0.26847	2.8303e-40	0.0319288	1.98389e-07	7.22665e-05	1.20295e-33	6.54749e-39	0.0140964	3.3098e-08	10
NEMO	SKCM	0.616744	0.000285752	3.23372e-14	1.2232e-14	8.84491e-18	8.87649e-12	1.47886e-34	4.36104e-10	1.68065e-22	8.18046e-20	6.22939e-33	3.5968e-26	2.11463e-05	6.29588e-10	13
PINSPlus	SKCM	0.00924954	0.000923579	1.33393e-11	2.15028e-08	7.60265e-20	1.3114e-11	1.37028e-30	1.97297e-07	1.10371e-22	3.03287e-17	2.79513e-35	7.46452e-29	7.10594e-06	1.71264e-09	14
SNF	SKCM	0.348523	0.00352522	1.79241e-06	0.178962	4.68584e-18	7.14159e-13	4.85686e-35	0.00540399	1.82385e-16	2.16536e-14	4.18769e-35	1.62766e-28	7.63122e-05	6.61097e-07	12
SUMO	SKCM	0.199192	0.610964	0.0031611	0.0730442	1.72675e-13	0.115872	9.61423e-33	0.00750831	0.00037168	2.32577e-14	2.60235e-35	7.03057e-25	2.98165e-09	1.59597e-07	10

## Sheet: S1D TCGA Cancers
Table S1D: Survival analysis for all methods on TCGA and METABRIC datasets. For each method, the Cox -log(p-value) is presented, and highlighted is pvalue < 0.05
cancer	gene-expression	DNA methylation	miRNA-expression	CNV	CIMLR	iClusterBayes	LRACluster	MCCA	NEMO	PINSPlus	SNF	SUMO
TCGA.ACC	✓	✓	✓		3.2041	4.35941	2.58872	3.08513	3.56864	2.62407	4.11618	3.99192
TCGA.BLCA	✓	✓	✓		2.6261	0.71764	0.712642	2.51241	2.66633	3.57853	2.47869	3.07851
TCGA.BRCA	✓	✓	✓		3.63173	0.862621	3.42084	3.55374	4.36359	2.67398	3.7095	3.37367
TCGA.CESC	✓	✓	✓		2.26716	1.04352	0.317542	0.66491	0.728941	0.00261362	0.155271	0.296113
TCGA.CHOL	✓	✓	✓		0.0452466	0.240811	2.15447	0.123908	0.153761	0.62939	0.00174066	0.180795
TCGA.COAD	✓	✓	✓		0.584845	1.12168	0.00436481	1.20073	0.362223	0.684924	0.677965	1.28391
TCGA.DLBC	✓	✓	✓		0.372959	0.00763024	0.341262	0.62243	0.397725	0.0888213	0.0788391	0.361827
TCGA.ESCA	✓	✓	✓		0.251658	0.263304	0.309778	0.938107	0.199834	0.0290367	1.10357	1.31064
TCGA.GBM	✓	✓			0.0147648	0.479951	0.58359	0.0256616	4.57232	1.28391	0.815533	0.31034
TCGA.HNSC	✓	✓	✓		1.42948	2.94121	1.2653	1.18544	1.65895	0.00130484	1.29868	1.80226
TCGA.KICH	✓	✓	✓		0.743797	0.281819	1.01679	2.88773	0.592685	0.44191	1.40543	0.129666
TCGA.KIRC	✓	✓	✓		0.331725	1.20789	0.995508	0.326724	6.2618	1.17175	1.10145	15.654
TCGA.KIRP	✓	✓	✓		2.28221	4.01719	6.82607	3.64833	4.93771	4.28763	0.0998276	4.47697
TCGA.LAML	✓	✓	✓		1.01836	1.45373	0.623785	1.41672	1.93066	2.71079	2.30567	1.56331
TCGA.LGG	✓	✓	✓		15.654	15.654	15.654	15.654	15.654	15.564	15.654	15.654
TCGA.LIHC	✓	✓	✓		1.83937	0.440378	2.99165	2.64434	0.347581	1.49431	0.649598	3.86829
TCGA.LUAD	✓	✓	✓		0.714688	1.65021	2.3123	0.21282	0.291377	0.55252	0.619896	0.394087
TCGA.LUNG	✓	✓			0.352966	0.349846	2.42502	0.225483	0.234272	0.746499	0.554535	0.707941
TCGA.LUSC	✓	✓	✓		0.159422	0	0.157762	0.459968	0.153792	0.190154	0.619198	0.022023
TCGA.MESO	✓	✓	✓		1.12386	3.95962	1.90118	3.16178	1.37049	2.14136	2.6923	1.70428
TCGA.OV	✓	✓	✓		0.508708	0.353684	0.0428528	0.945819	0.895047	0.284857	1.57667	1.788
TCGA.PAAD	✓	✓	✓		0.906232	2.31399	1.57081	1.33703	1.95109	2.1347	2.49723	1.445
TCGA.PRAD	✓	✓	✓		0.176791	0.0950757	1.17508	0.529101	0.208421	0.257298	0.472459	0.494568
TCGA.READ	✓	✓	✓		0.590117	0.357702	0.649598	0.536536	0.549446	0.90062	0.385876	0.744919
TCGA.SARC	✓	✓	✓		2.64176	3.01318	3.25647	0.940238	2.87784	2.26477	1.97513	1.04715
TCGA.SKCM	✓	✓	✓		1.01367	5.05034	1.57248	2.16897	4.62305	3.66809	2.1308	1.69833
TCGA.STAD	✓	✓	✓		0.497194	1.74544	0.918959	2.27023	0.262241	0.525567	1.09815	2.69755
TCGA.TGCT	✓	✓	✓		1.03668	0.265105	0.715782	0.755123	0.128	0.0876832	0.0937557	0.313939
TCGA.THCA	✓	✓	✓		0.983587	1.02006	0.999957	1.0163	1.26246	1.555	2.13731	0.810001
TCGA.THYM	✓	✓	✓		0.649368	0.817393	0.171136	0.648659	0.796095	1.58042	0.33936	0.551845
TCGA.UCEC	✓	✓	✓		0.0622041	0.785392	0.475482	1.45125	2.68944	0.844393	0.525178	4.07339
TCGA.UCS	✓	✓	✓		0.525726	0.00130484	0.417588	0.0302935	0.0585082	0.343503	0.124154	0.316284
TCGA.UVM	✓	✓	✓		0.809114	2.98047	2.26193	2.06696	6.4581	3.03361	6.52504	3.03927
METABRIC Discovery	✓			✓	4.06321	1.81231	4.5584	1.73998	3.49468	5.25398	6.34895	6.82607
METABRIC Validation	✓			✓	5.42238	1.6214	1.83032	2.5373	4.72225	2.45702	5.16018	3.82885

## Sheet: S1E SUMO TCGA Cancers
Table S1E: Extended SUMO results from analysis of the TCGA and METABRIC datasets.
	Datatypes					P-values of Kruskal–Wallis test comparing pathway scores
cancer	gene-expression	DNA methylation	miRNA-expression	CNV	No. of clusters	EGFR	Hypoxia	JAK.STAT	MAPK	NFkB	p53	PI3K	TGFb	TNFa	Trail	VEGF	Survival [-log10(logrank p-value)]	Mean Silhouette
TCGA.ACC	✓	✓	✓		4	0.00607707	0.165486	0.00505232	0.000252874	5.10821e-06	0.0907752	0.0172667	0.176305	0.0013364	3.39601e-05	0.139214	3.99192	0.9405
TCGA.BLCA	✓	✓	✓		4	7.04417e-25	2.49602e-07	6.67717e-23	3.7457e-22	9.36583e-32	4.85601e-10	3.98148e-13	3.48198e-40	2.02601e-35	7.41606e-31	2.16968e-11	3.07851	0.95031
TCGA.BRCA	✓	✓	✓		4	1.58017e-50	2.23999e-38	1.53519e-15	3.28613e-53	2.77165e-55	4.86904e-83	1.30764e-77	9.68163e-08	3.85725e-55	6.34367e-28	3.2122e-27	3.37367	0.973036
TCGA.CESC	✓	✓	✓		3	3.38062e-12	8.68981e-05	6.29629e-12	0.000230563	1.72023e-07	4.13983e-28	4.87259e-13	3.34765e-07	9.31089e-07	4.25419e-07	3.72272e-13	0.296113	0.905889
TCGA.CHOL	✓	✓	✓		2	0.0096472	0.711571	0.7513	0.00511805	0.0215783	0.653448	0.0104127	5.95999e-05	0.00218682	0.00399268	0.355296	0.180795	0.99725
TCGA.COAD	✓	✓	✓		3	4.42179e-16	9.49917e-07	5.17907e-12	5.98061e-21	2.53889e-14	1.06772e-07	1.05381e-07	5.15598e-38	6.2877e-17	2.95227e-31	3.92355e-13	1.28391	0.940155
TCGA.DLBC	✓	✓	✓		2	0.397884	0.522687	0.00937477	2.03455e-07	0.000333455	0.409493	9.28338e-06	0.28362	0.0525931	0.000189847	0.63532	0.361827	0.984673
TCGA.ESCA	✓	✓	✓		4	5.40755e-05	2.21025e-15	0.00104494	4.80013e-05	2.4417e-05	4.12808e-07	1.02229e-08	3.69028e-10	8.55163e-06	4.55578e-11	1.49776e-07	1.31064	0.949088
TCGA.GBM	✓	✓			12	7.86927e-07	0.0132837	6.33481e-05	4.08827e-11	6.51381e-09	8.18005e-08	1.81238e-09	1.7679e-10	1.36146e-09	5.39829e-11	0.00138759	0.31034	0.61839
TCGA.HNSC	✓	✓	✓		10	6.35556e-33	0.000270164	2.82866e-28	1.23124e-20	3.6524e-12	7.33555e-06	1.14285e-30	1.11721e-32	6.24279e-15	2.76632e-21	9.91577e-33	1.80226	0.83205
TCGA.KICH	✓	✓	✓		2	0.194754	5.24172e-06	2.79997e-05	0.00026338	8.66002e-08	1.30601e-07	3.57346e-08	1.74644e-08	3.10046e-08	0.67771	0.000111093	0.129666	0.996159
TCGA.KIRC	✓	✓	✓		4	1.03803e-21	4.6208e-42	2.98543e-36	1.82128e-12	7.56894e-38	2.88243e-15	0.116499	9.11065e-06	1.86839e-43	4.53706e-32	2.06104e-23	15.654	0.936247
TCGA.KIRP	✓	✓	✓		4	0.000105786	0.0734725	2.06268e-05	6.63807e-09	3.39562e-08	1.38253e-06	7.84836e-08	3.60216e-15	2.44613e-09	7.90596e-17	0.000540829	4.47697	0.939823
TCGA.LAML	✓	✓	✓		14	1.62709e-07	1.67658e-05	6.48733e-08	0.00515315	3.55134e-07	0.154684	0.000197665	1.42837e-09	1.29007e-06	1.92125e-05	0.000201306	1.56331	0.647066
TCGA.LGG	✓	✓	✓		5	4.21723e-22	9.76345e-16	6.90537e-27	1.61849e-30	6.25793e-34	9.97294e-33	0.00107886	3.94425e-12	1.32713e-33	1.43918e-28	7.31215e-06	15.654	0.953712
TCGA.LIHC	✓	✓	✓		5	9.39439e-18	3.04205e-18	2.17114e-12	3.28052e-21	7.67674e-28	1.49416e-11	9.39435e-08	4.43714e-33	4.56115e-27	9.33053e-14	3.0662e-18	3.86829	0.954237
TCGA.LUAD	✓	✓	✓		2	5.51743e-10	3.04589e-14	0.159379	1.25232e-06	3.45233e-06	2.54135e-13	1.91928e-06	5.49705e-05	0.00638431	5.07689e-15	0.0214716	0.394087	0.984582
TCGA.LUNG	✓	✓			2	4.47776e-12	3.11597e-43	2.45765e-17	0.224907	3.95407e-08	2.98912e-30	1.15316e-45	1.82023e-07	4.42566e-07	2.59655e-08	0.00474183	0.707941	0.997
TCGA.LUSC	✓	✓	✓		2	4.41156e-06	1.0138e-17	1.25016e-07	0.000294888	4.21149e-14	0.12486	3.1864e-18	7.81908e-09	1.62726e-10	5.36862e-19	1.35347e-05	0.022023	0.991866
TCGA.MESO	✓	✓	✓		11	0.000140098	0.0245981	0.00226323	9.02467e-05	0.00430218	0.656162	1.71699e-05	3.90299e-06	0.0205687	9.38477e-06	0.36118	1.70428	0.7627
TCGA.OV	✓	✓	✓		4	1.3963e-12	0.0761528	0.00158074	1.29236e-08	2.88594e-17	0.124953	0.000137599	9.68671e-20	1.68975e-17	9.37933e-11	0.700517	1.788	0.873451
TCGA.PAAD	✓	✓	✓		6	4.02141e-10	0.000142509	2.01852e-07	1.64031e-08	2.05642e-12	0.000674981	3.16493e-06	1.58031e-11	3.79253e-10	1.34993e-14	6.37636e-11	1.445	0.915587
TCGA.PCPG	✓	✓	✓		5	6.25751e-06	1.17333e-17	6.39583e-06	3.70995e-07	3.7189e-05	1.47234e-05	0.00141083	4.32573e-08	7.04515e-07	0.000153609	0.0765925	NA	0.93406
TCGA.PRAD	✓	✓	✓		2	0.0200423	6.14432e-24	1.18822e-07	1.36078e-09	2.17376e-10	2.28054e-36	1.4863e-10	3.81849e-21	4.55588e-10	1.09143e-09	2.13051e-21	0.494568	0.980578
TCGA.READ	✓	✓	✓		2	0.0584213	0.0705162	0.0365341	0.000184563	0.292296	0.00251167	0.00291896	0.00791586	0.355815	2.0274e-07	0.000853579	0.744919	0.965663
TCGA.SARC	✓	✓	✓		2	1.31797e-17	0.140811	0.354962	5.84448e-26	5.85482e-11	0.304591	0.0108989	0.0223659	2.31127e-13	1.62127e-05	1.7798e-05	1.04715	0.992923
TCGA.SKCM	✓	✓	✓		2	9.20607e-07	0.57099	2.77282e-17	0.0974566	4.13159e-45	9.58894e-05	0.426937	2.19616e-23	4.72769e-49	5.02807e-43	0.329507	1.69833	0.975374
TCGA.STAD	✓	✓	✓		8	1.47853e-19	8.19328e-09	3.17518e-07	2.1167e-20	1.15232e-13	8.70008e-15	1.37217e-18	2.4634e-35	2.24746e-13	4.19132e-26	6.44486e-21	2.69755	0.868314
TCGA.TGCT	✓	✓	✓		2	2.10345e-19	1.29869e-06	0.000576546	1.1131e-08	0.767093	3.69837e-14	0.00194601	4.70157e-21	0.15034	0.166015	0.113249	0.313939	1
TCGA.THCA	✓	✓	✓		2	2.74985e-39	1.47956e-08	1.5897e-30	7.40771e-68	1.31516e-34	1.6276e-28	1.95018e-20	6.03315e-09	6.43253e-42	0.000184313	7.35164e-25	0.810001	0.983913
TCGA.THYM	✓	✓	✓		9	2.71837e-11	1.38847e-11	0.000214998	1.43625e-08	1.88542e-12	1.53253e-13	1.6824e-10	9.62776e-14	6.73845e-12	1.44624e-09	5.0112e-09	0.551845	0.885928
TCGA.UCEC	✓	✓	✓		6	5.05873e-10	3.95727e-05	0.120632	3.03618e-05	0.000510164	4.07457e-05	1.41298e-08	1.22055e-11	0.00013183	2.8903e-06	2.30738e-06	4.07339	0.878429
TCGA.UCS	✓	✓	✓		4	0.933966	0.166761	0.0898101	0.148505	0.0759752	0.729319	0.127011	0.334469	0.0389394	0.398021	0.394229	0.316284	0.957671
TCGA.UVM	✓	✓	✓		9	9.20471e-07	0.000620921	0.000701609	6.11825e-06	1.12748e-06	0.000355256	6.84882e-08	2.68849e-05	7.14414e-07	4.26483e-05	0.00706085	3.03927	0.790456
METABRIC Discovery	✓			✓	7												6.82607	0.935509
METABRIC Validation	✓			✓	10												3.82885	0.895718

## Sheet: S1F SUMO LGG Subtypes
Table S1F: The LGG subtype assigned by SUMO for the TCGA-LGG dataset.
SampleID	SUMOSubtype
TCGA-CS-4938-01	5
TCGA-CS-4941-01	2
TCGA-CS-4942-01	5
TCGA-CS-4943-01	5
TCGA-CS-4944-01	4
TCGA-CS-5390-01	1
TCGA-CS-5393-01	5
TCGA-CS-5394-01	1
TCGA-CS-5395-01	2
TCGA-CS-5396-01	1
TCGA-CS-5397-01	2
TCGA-CS-6186-01	2
TCGA-CS-6188-01	2
TCGA-CS-6290-01	5
TCGA-CS-6665-01	2
TCGA-CS-6666-01	5
TCGA-CS-6667-01	5
TCGA-CS-6668-01	1
TCGA-CS-6669-01	3
TCGA-CS-6670-01	3
TCGA-DB-5270-01	3
TCGA-DB-5273-01	5
TCGA-DB-5274-01	1
TCGA-DB-5275-01	1
TCGA-DB-5276-01	3
TCGA-DB-5277-01	5
TCGA-DB-5278-01	1
TCGA-DB-5279-01	1
TCGA-DB-5280-01	5
TCGA-DB-5281-01	5
TCGA-DB-A4X9-01	5
TCGA-DB-A4XA-01	1
TCGA-DB-A4XB-01	4
TCGA-DB-A4XC-01	4
TCGA-DB-A4XD-01	4
TCGA-DB-A4XE-01	1
TCGA-DB-A4XF-01	5
TCGA-DB-A4XG-01	1
TCGA-DB-A4XH-01	1
TCGA-DB-A64L-01	3
TCGA-DB-A64O-01	2
TCGA-DB-A64P-01	1
TCGA-DB-A64Q-01	1
TCGA-DB-A64R-01	1
TCGA-DB-A64S-01	5
TCGA-DB-A64U-01	1
TCGA-DB-A64V-01	4
TCGA-DB-A64W-01	1
TCGA-DB-A64X-01	4
TCGA-DB-A75K-01	1
TCGA-DB-A75L-01	5
TCGA-DB-A75M-01	5
TCGA-DB-A75O-01	4
TCGA-DB-A75P-01	2
TCGA-DH-5140-01	2
TCGA-DH-5141-01	1
TCGA-DH-5142-01	5
TCGA-DH-5143-01	5
TCGA-DH-5144-01	1
TCGA-DH-A669-01	1
TCGA-DH-A669-02	1
TCGA-DH-A66B-01	5
TCGA-DH-A66D-01	5
TCGA-DH-A66F-01	1
TCGA-DH-A66G-01	4
TCGA-DH-A7UR-01	1
TCGA-DH-A7US-01	1
TCGA-DH-A7UT-01	5
TCGA-DH-A7UU-01	5
TCGA-DH-A7UV-01	5
TCGA-DU-5847-01	2
TCGA-DU-5849-01	3
TCGA-DU-5851-01	3
TCGA-DU-5852-01	2
TCGA-DU-5853-01	5
TCGA-DU-5854-01	2
TCGA-DU-5855-01	5
TCGA-DU-5870-01	1
TCGA-DU-5870-02	1
TCGA-DU-5871-01	5
TCGA-DU-5872-01	5
TCGA-DU-5872-02	2
TCGA-DU-5874-01	1
TCGA-DU-6392-01	2
TCGA-DU-6393-01	1
TCGA-DU-6394-01	1
TCGA-DU-6395-01	5
TCGA-DU-6396-01	4
TCGA-DU-6397-01	1
TCGA-DU-6397-02	1
TCGA-DU-6399-01	5
TCGA-DU-6400-01	1
TCGA-DU-6401-01	5
TCGA-DU-6402-01	2
TCGA-DU-6403-01	2
TCGA-DU-6404-01	2
TCGA-DU-6404-02	2
TCGA-DU-6405-01	2
TCGA-DU-6406-01	2
TCGA-DU-6407-01	5
TCGA-DU-6407-02	2
TCGA-DU-6408-01	4
TCGA-DU-6410-01	1
TCGA-DU-6542-01	5
TCGA-DU-7006-01	2
TCGA-DU-7007-01	2
TCGA-DU-7008-01	1
TCGA-DU-7009-01	1
TCGA-DU-7010-01	5
TCGA-DU-7011-01	5
TCGA-DU-7012-01	2
TCGA-DU-7013-01	2
TCGA-DU-7014-01	5
TCGA-DU-7015-01	5
TCGA-DU-7018-01	1
TCGA-DU-7019-01	5
TCGA-DU-7290-01	2
TCGA-DU-7292-01	3
TCGA-DU-7294-01	1
TCGA-DU-7298-01	3
TCGA-DU-7299-01	5
TCGA-DU-7300-01	3
TCGA-DU-7301-01	5
TCGA-DU-7302-01	3
TCGA-DU-7304-01	3
TCGA-DU-7304-02	1
TCGA-DU-7306-01	4
TCGA-DU-7309-01	3
TCGA-DU-8158-01	2
TCGA-DU-8161-01	2
TCGA-DU-8162-01	3
TCGA-DU-8163-01	5
TCGA-DU-8164-01	1
TCGA-DU-8165-01	2
TCGA-DU-8166-01	5
TCGA-DU-8167-01	4
TCGA-DU-8168-01	1
TCGA-DU-A5TP-01	4
TCGA-DU-A5TR-01	2
TCGA-DU-A5TS-01	5
TCGA-DU-A5TT-01	2
TCGA-DU-A5TU-01	2
TCGA-DU-A5TW-01	5
TCGA-DU-A5TY-01	2
TCGA-DU-A6S2-01	3
TCGA-DU-A6S3-01	3
TCGA-DU-A6S6-01	1
TCGA-DU-A6S7-01	5
TCGA-DU-A6S8-01	1
TCGA-DU-A76K-01	2
TCGA-DU-A76L-01	2
TCGA-DU-A76O-01	5
TCGA-DU-A76R-01	1
TCGA-DU-A7T6-01	3
TCGA-DU-A7T8-01	4
TCGA-DU-A7TA-01	5
TCGA-DU-A7TB-01	3
TCGA-DU-A7TC-01	4
TCGA-DU-A7TD-01	2
TCGA-DU-A7TG-01	3
TCGA-DU-A7TI-01	5
TCGA-DU-A7TJ-01	2
TCGA-E1-5302-01	5
TCGA-E1-5303-01	5
TCGA-E1-5304-01	2
TCGA-E1-5305-01	5
TCGA-E1-5307-01	5
TCGA-E1-5311-01	1
TCGA-E1-5318-01	1
TCGA-E1-5319-01	1
TCGA-E1-5322-01	5
TCGA-E1-A7YD-01	2
TCGA-E1-A7YE-01	2
TCGA-E1-A7YH-01	5
TCGA-E1-A7YI-01	2
TCGA-E1-A7YJ-01	2
TCGA-E1-A7YK-01	2
TCGA-E1-A7YL-01	2
TCGA-E1-A7YM-01	2
TCGA-E1-A7YN-01	2
TCGA-E1-A7YO-01	1
TCGA-E1-A7YQ-01	2
TCGA-E1-A7YS-01	1
TCGA-E1-A7YU-01	4
TCGA-E1-A7YV-01	2
TCGA-E1-A7YW-01	5
TCGA-E1-A7YY-01	3
TCGA-E1-A7Z2-01	2
TCGA-E1-A7Z3-01	3
TCGA-E1-A7Z4-01	5
TCGA-E1-A7Z6-01	4
TCGA-EZ-7264-01	1
TCGA-F6-A8O3-01	1
TCGA-F6-A8O4-01	3
TCGA-FG-5962-01	3
TCGA-FG-5963-01	2
TCGA-FG-5963-02	2
TCGA-FG-5964-01	4
TCGA-FG-5965-01	5
TCGA-FG-5965-02	3
TCGA-FG-6688-01	2
TCGA-FG-6689-01	3
TCGA-FG-6690-01	5
TCGA-FG-6691-01	5
TCGA-FG-6692-01	2
TCGA-FG-7634-01	4
TCGA-FG-7636-01	5
TCGA-FG-7637-01	1
TCGA-FG-7638-01	4
TCGA-FG-7641-01	3
TCGA-FG-7643-01	3
TCGA-FG-8181-01	3
TCGA-FG-8182-01	5
TCGA-FG-8185-01	5
TCGA-FG-8186-01	4
TCGA-FG-8187-01	3
TCGA-FG-8188-01	5
TCGA-FG-8189-01	3
TCGA-FG-8191-01	5
TCGA-FG-A4MT-01	4
TCGA-FG-A4MT-02	4
TCGA-FG-A4MU-01	2
TCGA-FG-A4MW-01	2
TCGA-FG-A4MX-01	4
TCGA-FG-A4MY-01	5
TCGA-FG-A60J-01	1
TCGA-FG-A60K-01	4
TCGA-FG-A60L-01	4
TCGA-FG-A6IZ-01	1
TCGA-FG-A6J1-01	1
TCGA-FG-A6J3-01	2
TCGA-FG-A70Y-01	5
TCGA-FG-A70Z-01	2
TCGA-FG-A710-01	1
TCGA-FG-A711-01	1
TCGA-FG-A713-01	3
TCGA-FG-A87N-01	2
TCGA-FG-A87Q-01	2
TCGA-FN-7833-01	5
TCGA-HT-7467-01	3
TCGA-HT-7468-01	1
TCGA-HT-7469-01	2
TCGA-HT-7470-01	3
TCGA-HT-7471-01	1
TCGA-HT-7472-01	5
TCGA-HT-7473-01	5
TCGA-HT-7474-01	3
TCGA-HT-7475-01	3
TCGA-HT-7476-01	3
TCGA-HT-7477-01	2
TCGA-HT-7478-01	5
TCGA-HT-7479-01	5
TCGA-HT-7480-01	1
TCGA-HT-7481-01	3
TCGA-HT-7482-01	5
TCGA-HT-7483-01	5
TCGA-HT-7485-01	5
TCGA-HT-7601-01	5
TCGA-HT-7602-01	5
TCGA-HT-7603-01	3
TCGA-HT-7604-01	5
TCGA-HT-7605-01	3
TCGA-HT-7606-01	5
TCGA-HT-7607-01	3
TCGA-HT-7608-01	4
TCGA-HT-7609-01	5
TCGA-HT-7610-01	3
TCGA-HT-7611-01	5
TCGA-HT-7616-01	4
TCGA-HT-7620-01	3
TCGA-HT-7676-01	5
TCGA-HT-7677-01	1
TCGA-HT-7680-01	2
TCGA-HT-7681-01	3
TCGA-HT-7684-01	4
TCGA-HT-7686-01	5
TCGA-HT-7687-01	1
TCGA-HT-7688-01	3
TCGA-HT-7689-01	5
TCGA-HT-7690-01	5
TCGA-HT-7691-01	2
TCGA-HT-7692-01	1
TCGA-HT-7693-01	5
TCGA-HT-7694-01	3
TCGA-HT-7695-01	3
TCGA-HT-7854-01	2
TCGA-HT-7855-01	5
TCGA-HT-7856-01	3
TCGA-HT-7857-01	2
TCGA-HT-7858-01	5
TCGA-HT-7860-01	2
TCGA-HT-7873-01	5
TCGA-HT-7874-01	3
TCGA-HT-7875-01	1
TCGA-HT-7877-01	3
TCGA-HT-7879-01	5
TCGA-HT-7880-01	3
TCGA-HT-7881-01	3
TCGA-HT-7882-01	2
TCGA-HT-7884-01	5
TCGA-HT-7902-01	3
TCGA-HT-8010-01	3
TCGA-HT-8011-01	2
TCGA-HT-8012-01	1
TCGA-HT-8013-01	5
TCGA-HT-8015-01	3
TCGA-HT-8018-01	3
TCGA-HT-8019-01	3
TCGA-HT-8104-01	2
TCGA-HT-8105-01	1
TCGA-HT-8106-01	2
TCGA-HT-8107-01	3
TCGA-HT-8108-01	5
TCGA-HT-8109-01	3
TCGA-HT-8110-01	2
TCGA-HT-8111-01	5
TCGA-HT-8113-01	3
TCGA-HT-8114-01	5
TCGA-HT-8558-01	3
TCGA-HT-8563-01	2
TCGA-HT-8564-01	2
TCGA-HT-A4DS-01	2
TCGA-HT-A4DV-01	3
TCGA-HT-A5R5-01	5
TCGA-HT-A5R7-01	3
TCGA-HT-A5R9-01	1
TCGA-HT-A5RA-01	2
TCGA-HT-A5RB-01	1
TCGA-HT-A5RC-01	2
TCGA-HT-A614-01	4
TCGA-HT-A615-01	1
TCGA-HT-A616-01	4
TCGA-HT-A617-01	2
TCGA-HT-A618-01	2
TCGA-HT-A619-01	1
TCGA-HT-A61A-01	3
TCGA-HT-A61B-01	4
TCGA-HT-A61C-01	2
TCGA-HT-A74H-01	2
TCGA-HT-A74J-01	4
TCGA-HT-A74K-01	4
TCGA-HT-A74L-01	1
TCGA-HT-A74O-01	5
TCGA-HW-7486-01	3
TCGA-HW-7487-01	3
TCGA-HW-7489-01	3
TCGA-HW-7490-01	5
TCGA-HW-7491-01	1
TCGA-HW-7493-01	3
TCGA-HW-7495-01	3
TCGA-HW-8319-01	3
TCGA-HW-8320-01	5
TCGA-HW-8321-01	5
TCGA-HW-8322-01	1
TCGA-HW-A5KJ-01	1
TCGA-HW-A5KK-01	2
TCGA-HW-A5KL-01	5
TCGA-HW-A5KM-01	4
TCGA-IK-7675-01	5
TCGA-IK-8125-01	3
TCGA-KT-A74X-01	1
TCGA-KT-A7W1-01	2
TCGA-P5-A5ET-01	1
TCGA-P5-A5EU-01	2
TCGA-P5-A5EV-01	4
TCGA-P5-A5EW-01	5
TCGA-P5-A5EX-01	2
TCGA-P5-A5EY-01	3
TCGA-P5-A5EZ-01	4
TCGA-P5-A5F0-01	1
TCGA-P5-A5F1-01	4
TCGA-P5-A5F2-01	4
TCGA-P5-A5F4-01	3
TCGA-P5-A5F6-01	2
TCGA-P5-A72U-01	2
TCGA-P5-A72W-01	4
TCGA-P5-A72X-01	4
TCGA-P5-A72Z-01	1
TCGA-P5-A730-01	4
TCGA-P5-A731-01	4
TCGA-P5-A733-01	4
TCGA-P5-A735-01	5
TCGA-P5-A736-01	4
TCGA-P5-A737-01	1
TCGA-P5-A77W-01	1
TCGA-P5-A77X-01	1
TCGA-P5-A780-01	5
TCGA-P5-A781-01	1
TCGA-QH-A65R-01	1
TCGA-QH-A65S-01	5
TCGA-QH-A65V-01	1
TCGA-QH-A65X-01	4
TCGA-QH-A65Z-01	1
TCGA-QH-A6CS-01	2
TCGA-QH-A6CU-01	1
TCGA-QH-A6CV-01	2
TCGA-QH-A6CW-01	5
TCGA-QH-A6CX-01	2
TCGA-QH-A6CY-01	3
TCGA-QH-A6CZ-01	1
TCGA-QH-A6X3-01	5
TCGA-QH-A6X4-01	1
TCGA-QH-A6X5-01	1
TCGA-QH-A6X8-01	1
TCGA-QH-A6X9-01	3
TCGA-QH-A6XA-01	5
TCGA-QH-A6XC-01	2
TCGA-QH-A86X-01	1
TCGA-QH-A870-01	4
TCGA-R8-A6MK-01	1
TCGA-R8-A6ML-01	1
TCGA-R8-A6MO-01	1
TCGA-R8-A6YH-01	5
TCGA-R8-A73M-01	1
TCGA-RY-A83X-01	1
TCGA-RY-A83Y-01	1
TCGA-RY-A83Z-01	2
TCGA-RY-A840-01	4
TCGA-RY-A843-01	1
TCGA-RY-A845-01	5
TCGA-RY-A847-01	3
TCGA-S9-A6TS-01	1
TCGA-S9-A6TU-01	4
TCGA-S9-A6TV-01	4
TCGA-S9-A6TW-01	1
TCGA-S9-A6TX-01	1
TCGA-S9-A6TY-01	1
TCGA-S9-A6TZ-01	5
TCGA-S9-A6U0-01	2
TCGA-S9-A6U1-01	5
TCGA-S9-A6U2-01	1
TCGA-S9-A6U5-01	1
TCGA-S9-A6U6-01	3
TCGA-S9-A6U8-01	5
TCGA-S9-A6U9-01	5
TCGA-S9-A6UA-01	2
TCGA-S9-A6UB-01	1
TCGA-S9-A6WD-01	1
TCGA-S9-A6WE-01	1
TCGA-S9-A6WG-01	2
TCGA-S9-A6WH-01	1
TCGA-S9-A6WI-01	3
TCGA-S9-A6WL-01	3
TCGA-S9-A6WM-01	2
TCGA-S9-A6WN-01	2
TCGA-S9-A6WO-01	5
TCGA-S9-A6WP-01	1
TCGA-S9-A6WQ-01	5
TCGA-S9-A7IQ-01	3
TCGA-S9-A7IS-01	2
TCGA-S9-A7IX-01	2
TCGA-S9-A7IY-01	1
TCGA-S9-A7IZ-01	5
TCGA-S9-A7J0-01	4
TCGA-S9-A7J1-01	1
TCGA-S9-A7J2-01	1
TCGA-S9-A7J3-01	1
TCGA-S9-A7QW-01	1
TCGA-S9-A7QX-01	5
TCGA-S9-A7QY-01	1
TCGA-S9-A7QZ-01	1
TCGA-S9-A7R1-01	1
TCGA-S9-A7R2-01	2
TCGA-S9-A7R3-01	5
TCGA-S9-A7R4-01	5
TCGA-S9-A7R7-01	2
TCGA-S9-A7R8-01	5
TCGA-S9-A89V-01	2
TCGA-S9-A89Z-01	2
TCGA-TM-A7C3-01	2
TCGA-TM-A7C4-01	3
TCGA-TM-A7C5-01	1
TCGA-TM-A7CA-01	5
TCGA-TM-A7CF-01	3
TCGA-TM-A7CF-02	5
TCGA-TM-A84B-01	2
TCGA-TM-A84C-01	2
TCGA-TM-A84F-01	2
TCGA-TM-A84G-01	1
TCGA-TM-A84H-01	5
TCGA-TM-A84I-01	2
TCGA-TM-A84J-01	2
TCGA-TM-A84L-01	5
TCGA-TM-A84M-01	1
TCGA-TM-A84O-01	1
TCGA-TM-A84Q-01	5
TCGA-TM-A84R-01	3
TCGA-TM-A84S-01	1
TCGA-TM-A84T-01	5
TCGA-TQ-A7RF-01	4
TCGA-TQ-A7RG-01	1
TCGA-TQ-A7RH-01	5
TCGA-TQ-A7RI-01	1
TCGA-TQ-A7RJ-01	5
TCGA-TQ-A7RK-01	5
TCGA-TQ-A7RK-02	5
TCGA-TQ-A7RM-01	2
TCGA-TQ-A7RN-01	1
TCGA-TQ-A7RO-01	1
TCGA-TQ-A7RP-01	2
TCGA-TQ-A7RQ-01	1
TCGA-TQ-A7RR-01	5
TCGA-TQ-A7RS-01	1
TCGA-TQ-A7RU-01	1
TCGA-TQ-A7RV-01	5
TCGA-TQ-A7RV-02	3
TCGA-TQ-A7RW-01	5
TCGA-TQ-A8XE-01	5
TCGA-TQ-A8XE-02	5
TCGA-VM-A8C8-01	5
TCGA-VM-A8C9-01	2
TCGA-VM-A8CA-01	4
TCGA-VM-A8CB-01	1
TCGA-VM-A8CD-01	2
TCGA-VM-A8CE-01	1
TCGA-VM-A8CF-01	4
TCGA-VM-A8CH-01	5
TCGA-VV-A829-01	1
TCGA-VV-A86M-01	4
TCGA-VW-A7QS-01	1
TCGA-VW-A8FI-01	2
TCGA-W9-A837-01	1
TCGA-WH-A86K-01	5
TCGA-WY-A858-01	5
TCGA-WY-A859-01	3
TCGA-WY-A85A-01	3
TCGA-WY-A85B-01	5
TCGA-WY-A85C-01	5
TCGA-WY-A85D-01	5
TCGA-WY-A85E-01	4
